# Supplementary material for: Novel Approach to Skin Anti-Aging: Boosting Pharmacological Effects of Exogenous Nicotinamide Adenine Dinucleotide (NAD+) by Synergistic Inhibition of CD38 Expression
Source: Cells. 2024 Oct 30;13(21):1799. doi: 10.3390/cells13211799 (PMC11544843; doi:10.3390/cells13211799)
Supplement: Supplementary file 1 [file cells-13-01799-s001.zip]

Archive with 1 entries (1 files):
- cells-3273718-supplementary.pdf
